# Supplementary material for: The APC/C Activator Cdh1p Plays a Role in Mitochondrial Metabolic Remodelling in Yeast
Source: Int J Mol Sci. 2023 Feb 18;24(4):4111. doi: 10.3390/ijms24044111 (PMC9967508; doi:10.3390/ijms24044111)
Supplement: Supplementary file 1 [file ijms-24-04111-s001.zip]

Archive with 1 entries (1 files):
- ijms-2161178-supplementary.pdf
